# Supplementary material for: Increased Biomass and Polyhydroxybutyrate Production by Synechocystis sp. PCC 6803 Overexpressing RuBisCO Genes
Source: Int J Mol Sci. 2023 Mar 29;24(7):6415. doi: 10.3390/ijms24076415 (PMC10094337; doi:10.3390/ijms24076415)
Supplement: Supplementary file 1 [file ijms-24-06415-s001.zip]

Archive with 1 entries (1 files):
- ijms-2292806-supplementary.pdf
